# Supplementary material for: Measuring Variant-Specific Neutralizing Antibody Profiles after Bivalent SARS-CoV-2 Vaccinations Using a Multivariant Surrogate Virus Neutralization Microarray
Source: Vaccines (Basel). 2024 Jan 18;12(1):94. doi: 10.3390/vaccines12010094 (PMC10818493; doi:10.3390/vaccines12010094)
Supplement: Supplementary file 1 [file vaccines-12-00094-s001.zip]

Archive with 1 entries (1 files):
- vaccines-2782435-supplementary.pdf
